# Supplementary material for: In Vitro and In Vivo Evaluation of Alectinib-Loaded Dendrimer Nanoparticles as a Drug Delivery System for Non-Small Cell Lung Carcinoma
Source: Pharmaceutics. 2025 Jul 28;17(8):974. doi: 10.3390/pharmaceutics17080974 (PMC12389006; doi:10.3390/pharmaceutics17080974)
Supplement: Supplementary file 1 [file pharmaceutics-17-00974-s001.zip]

Archive with 1 entries (1 files):
- pharmaceutics-3626036-supplementary.pdf
